# Supplementary material for: Distinct Patterns of Clinical Features and Cardiac Biomarker Elevation in Community-Acquired Pneumonia and COVID-19 Pneumonia
Source: Pathogens. 2026 Jun 26;15(7):676. doi: 10.3390/pathogens15070676 (PMC13414867; doi:10.3390/pathogens15070676)
Supplement: Supplementary file 1 [file pathogens-15-00676-s001.zip]

Archive with 1 entries (1 files):
- pathogens-4153945-supplementary.pdf
